# Supplementary material for: Development and Validation of the PaP Score Nomogram for Terminally Ill Cancer Patients
Source: Cancers (Basel). 2022 May 19;14(10):2510. doi: 10.3390/cancers14102510 (PMC9139266; doi:10.3390/cancers14102510)
Supplement: Supplementary file 1 [file cancers-14-02510-s001.zip]

Archive with 1 entries (1 files):
- cancers-1688481-Supplementary Table S1.xlsx
