# Supplementary material for: Development and Validation of the PaP Score Nomogram for Terminally Ill Cancer Patients
Source: Cancers (Basel). 2022 May 19;14(10):2510. doi: 10.3390/cancers14102510 (PMC9139266; doi:10.3390/cancers14102510)
Supplement: Supplementary file 1 [file cancers-14-02510-s001.zip › cancers-1688481-Supplementary Table S1.xlsx]

## Sheet: PaP score nomogram
OS	dec	Total score
24	1	9.0
10	1	13.5
19	1	8.0
13	1	11.0
14	1	6.5
38	1	11.0
5	1	12.0
6	1	5.0
25	1	9.5
19	1	7.5
15	1	8.5
5	1	7.5
65	1	7.5
28	1	5.0
83	1	7.0
23	1	9.5
35	1	2.0
20	1	6.5
5	1	9.5
12	1	7.0
4	1	13.5
19	1	14.5
4	1	14.5
30	1	7.0
53	1	11.0
56	1	3.5
54	1	12.5
11	1	9.0
35	1	6.0
39	1	12.5
9	1	11.5
5	1	14.5
39	1	5.5
5	1	9.5
89	1	5.5
23	1	12.0
8	1	15.0
17	1	4.0
23	1	9.5
45	1	1.5
12	1	14.0
15	1	14.0
73	1	6.0
45	1	9.5
2	1	15.0
7	1	13.5
5	1	12.5
2	1	15.0
7	1	12.5
39	1	4.0
2	1	11.5
14	1	11.5
17	1	14.0
3	1	14.5
22	1	11.0
7	1	15.0
45	1	8.0
17	1	13.5
7	1	12.0
24	1	8.5
14	1	12.5
73	1	4.5
6	1	14.0
10	1	10.5
11	1	8.5
50	1	4.0
67	1	4.0
25	1	13.5
62	1	5.5
46	1	5.0
11	1	12.5
24	1	10.0
22	1	8.0
12	1	5.0
55	1	2.5
30	1	4.5
48	1	7.0
75	1	7.5
16	1	15.0
28	1	9.5
103	1	5.0
73	1	2.5
2	1	13.0
55	1	3.0
41	1	10.5
60	1	6.0
11	1	6.0
18	1	3.0
17	1	13.0
9	1	5.0
13	1	9.5
39	1	5.5
37	1	2.5
23	1	9.5
10	1	11.5
19	1	5.0
14	1	11.5
85	1	6.0
36	1	6.0
1	1	10.0
1	1	15.0
19	1	12.0
23	1	2.0
36	1	6.0
54	1	4.0
42	1	11.0
69	1	11.0
39	1	6.5
12	1	15.0
11	1	12.0
35	1	9.5
8	1	6.0
19	1	9.5
29	1	9.0
155	1	5.0
27	1	8.0
39	1	6.5
24	1	11.5
58	1	15.0
113	1	4.0
89	1	2.5
111	1	0.0
76	1	1.0
169	1	1.0
51	1	1.5
12	1	16.0
63	1	2.0
6	1	17.5
36	1	7.0
61	1	2.5
50	1	10.0
115	1	1.0
36	1	2.5
83	1	0.0
27	1	1.0
34	1	0.5
21	1	1.0
29	1	6.0
46	1	9.5
7	1	15.0
19	1	6.5
18	1	12.0
17	1	12.0
59	1	6.0
13	1	10.0
1	1	15.0
11	1	16.5
34	1	10.0
14	1	11.0
1	1	14.0
150	1	1.0
38	1	11.5
18	1	2.5
40	1	14.0
1	1	11.0
27	1	8.5
3	1	11.5
78	1	5.0
11	1	15.5
10	1	13.0
214	1	1.0
6	1	13.5
4	1	11.0
39	1	1.5
1	1	12.5
1	1	12.5
150	1	0.0
34	1	10.0
1	1	12.5
28	1	10.0
55	1	8.0
4	1	11.0
43	1	3.5
1	1	15.0
40	1	13.0
17	1	9.0
14	1	12.5
23	1	16.0
162	1	11.0
95	1	12.5
32	1	10.0
8	1	14.0
7	1	13.5
29	1	6.0
134	1	8.5
157	1	5.5
35	1	3.5
33	1	10.5
63	1	6.0
36	1	10.5
7	1	14.0
49	1	8.0
46	1	7.0
7	1	9.5
5	1	12.5
28	1	10.5
17	1	11.5
40	1	8.5
75	1	9.0
25	1	7.5
3	1	8.5
60	1	8.5
18	1	12.5
92	1	5.0
26	1	9.5
6	1	8.5
39	1	7.5
308	1	3.0
30	1	5.0
15	1	13.5
135	0	2.5
216	0	4.5
9	1	11.5
67	1	5.0
112	1	6.0
56	1	11.0
38	1	9.0
29	1	5.0
4	1	9.5
174	1	6.0
10	1	8.0
138	1	3.0
35	1	7.0
2	1	12.0
8	1	6.0
28	1	2.5
67	1	3.0
21	1	12.0
30	1	3.0
8	1	10.5
0	1	15.0
163	1	0.0
38	1	5.0
167	1	2.0
10	1	5.5
158	1	0.0
126	1	0.0
4	1	8.5
183	1	3.5
16	1	7.0
193	1	3.0
50	1	2.5
55	1	5.5
148	1	2.5
84	1	3.0
33	1	6.0
18	1	9.5
24	1	6.0
59	1	2.0
112	1	2.5
44	1	4.5
19	1	12.0
1	1	9.5
19	1	13.5
20	1	14.0
30	1	9.0
17	1	7.5
11	1	12.5
19	1	12.5
46	1	9.5
15	1	9.5
79	1	5.0
104	1	1.0
9	1	8.5
57	1	9.0
20	1	11.0
19	1	10.0
8	1	11.0
29	1	8.0
5	1	11.0
53	1	4.0
46	0	9.5
51	0	9.0
85	0	4.0
226	0	2.5
134	1	3.5
20	1	3.5
7	1	10.0
71	1	6.0
8	1	14.5
24	1	5.5
23	1	9.0
2	1	2.5
32	1	10.0
27	1	2.5
21	1	3.5
45	1	6.5
139	1	5.5
161	1	8.5
44	1	7.5
1	1	12.0
17	1	4.0
36	1	5.5
9	1	2.5
23	1	3.5
6	1	11.0
27	1	7.0
4	1	10.0
518	0	3.0
47	1	14.0
20	1	13.0
14	1	10.0
54	1	7.5
39	1	6.5
12	1	5.0
115	1	3.0
142	1	5.0
67	1	10.5
18	1	13.5
24	1	8.0
19	1	16.5
25	1	7.0
27	1	4.5
4	1	12.0
532	0	2.5
7	1	9.5
12	1	9.5
5	1	14.5
13	1	7.5
13	1	9.5
38	1	4.5
43	1	6.0
34	1	4.0
30	1	8.5
20	1	6.0
41	1	1.5
73	1	2.5
36	1	11.5
21	1	11.5
107	1	0.0
7	1	12.0
88	1	6.0
32	1	5.0
97	1	0.0
63	1	6.5
165	1	3.0
225	1	3.5
3	1	16.0
9	1	13.5
7	1	17.0
5	1	12.0
104	1	11.0
4	1	12.0
161	1	1.0
100	1	2.0
219	0	5.0
14	1	11.0
22	1	7.0
7	1	12.0
4	1	12.0
64	1	5.5
3	1	17.0
165	1	1.0
6	1	13.5
200	1	5.0
74	1	4.5
38	1	9.5
57	1	5.5
34	1	5.5
23	1	11.5
8	1	14.5
3	0	10.5
77	1	10.0
97	1	6.0
47	1	8.5
62	1	6.0
59	1	8.5
19	1	13.5
34	1	12.5
23	1	8.5
8	1	13.5
44	1	5.0
26	1	7.0
6	1	11.0
0	1	15.5
1	1	10.5
293	0	1.5
6	1	9.5
51	1	12.5
5	1	10.5
117	1	9.0
17	1	14.0
40	1	14.0
102	1	4.0
68	1	9.0
25	0	10.0
25	0	9.5
73	1	10.0
45	1	11.0
36	1	6.0
13	1	11.0
50	1	7.5
24	1	8.0
17	1	8.5
21	1	11.0
22	1	11.0
66	1	6.0
70	1	0.0
66	1	5.5
41	1	8.0
17	1	8.0
200	1	5.0
28	1	15.0
16	1	12.5
2	1	15.0
1	1	14.0
1	1	10.0
25	1	11.5
9	1	11.0
1	1	15.0
124	1	7.0
224	1	4.0
296	1	1.0
131	1	5.0
19	1	7.5
135	1	0.0
21	1	1.0
109	1	2.5
34	1	4.5
45	1	4.5
238	1	0.0
194	1	0.0
72	1	0.0
194	1	1.0
45	1	3.0
18	1	12.5
50	1	5.0
56	1	2.5
42	1	4.5
3	1	9.5
24	1	6.5
63	1	1.5
34	1	5.0
18	1	4.0
3	1	11.5
7	1	5.5
18	1	9.5
13	1	7.0
13	1	11.0
60	1	8.0
11	1	14.5
14	1	9.5
8	1	11.0
6	1	12.5
117	1	0.5
7	1	16.5
33	1	7.5
104	1	4.0
10	1	1.5
25	1	8.5
29	1	6.0
67	1	4.0
68	1	2.5
115	0	1.0
128	1	0.0
148	0	4.0
95	0	2.5
152	1	0.0
16	1	12.5
91	1	1.0
106	1	5.0
29	1	12.5
46	1	7.0
18	1	13.0
20	1	9.5
76	1	5.0
84	1	10.0
29	1	11.0
28	1	13.5
36	1	6.0
18	1	15.0
58	1	2.5
296	1	0.0
355	1	1.5
43	1	4.5
216	1	0.5
240	1	0.5
72	1	0.0
49	1	3.5
96	1	1.5
85	1	4.0
186	1	0.0
35	1	4.0
111	1	5.5
85	1	4.0
34	1	5.0
82	1	5.0
76	1	2.5
76	1	1.0
82	1	8.5
45	1	5.5
15	1	4.5
58	1	4.0
75	1	2.5
12	1	3.0
29	1	7.5
6	1	12.5
39	1	7.0
6	1	17.5
10	1	10.0
1	1	14.0
27	1	12.0
11	1	11.0
47	1	10.0
50	1	10.5
4	1	16.5
77	1	5.0
213	1	7.5
22	1	8.5
2	1	15.0
11	1	8.5
117	1	5.0
13	1	11.0
46	1	5.0
38	1	8.5
12	1	13.5
25	1	13.5
21	1	10.5
81	1	10.0
40	1	5.0
27	1	6.0
37	1	7.0
15	1	12.5
28	1	9.5
27	1	5.0
3	1	7.0
45	1	8.5
18	1	7.0
48	1	5.0
22	1	9.5
44	1	7.5
40	1	10.5
47	1	6.5
24	1	5.0
25	1	8.0
19	1	8.5
50	1	8.0
174	1	5.0
55	1	5.0
68	1	3.5
47	1	15.0
47	1	11.0
1	1	13.5
6	1	13.5
51	1	5.5
6	1	14.0
26	1	12.0
109	1	2.0
63	1	6.5
52	1	3.5
58	1	5.0
78	1	2.5
20	1	11.0
40	1	11.0
42	1	5.0
104	1	6.5
199	1	2.5
31	1	5.5
44	1	4.0
20	1	16.5
47	1	5.5
65	1	4.0
72	1	3.5
93	1	4.5
126	1	2.0
34	1	6.0
115	1	4.5
35	1	6.5
12	1	6.0
26	1	5.0
74	1	12.5
8	1	16.0
29	1	8.0
13	1	12.5
31	1	7.5
9	1	9.5
44	0	2.5
49	0	8.5
116	1	7.5
200	1	2.0
28	1	13.5
59	1	2.0
5	1	15.0
36	1	7.0
10	1	11.0
3	1	12.0
7	1	8.0
20	1	13.5
54	1	3.5
0	1	13.0
45	1	10.5
30	1	10.5
155	0	3.5
1	1	16.0
8	1	11.0
154	1	2.5
105	1	1.5
18	1	10.0
95	1	2.5
14	1	4.5
49	1	4.0
70	1	9.5
1	1	17.0
18	1	7.0
33	1	4.5
31	1	4.5
17	1	6.5
6	1	11.5
32	1	12.0
6	1	14.0
140	1	7.5
13	1	10.0
22	1	15.0
13	1	10.0
24	1	7.5
26	1	8.0
1	1	15.0
32	1	10.5
14	1	3.5
1	1	16.0
1	1	17.0
60	1	5.0
5	1	5.5
25	1	5.0
6	1	11.0
1	1	14.0
9	1	10.5
12	1	8.5
5	1	16.5
4	1	4.5
25	1	5.5
13	1	6.0
26	1	12.5
11	1	11.5
51	1	11.0
72	1	8.5
30	1	6.5
32	1	8.0
38	1	10.5
28	1	8.0
28	1	5.5
39	1	11.5
50	1	13.5
148	1	9.5
12	1	14.5
31	1	6.5
11	1	11.0
12	1	9.5
22	1	13.5
135	1	0.0
86	1	1.5
13	1	6.5
7	1	13.5
18	1	13.5
23	1	12.0
89	1	2.5
7	1	8.5
45	1	9.0
7	1	17.5
14	1	16.5
61	1	7.5
38	1	5.5
33	1	4.0
14	1	16.5
43	1	3.5
36	1	3.0
50	1	7.0
35	1	2.0
46	1	5.0
11	1	11.0
25	1	11.0
19	1	9.5
2	1	10.5
38	0	6.5
41	0	9.5
20	1	15.0
24	1	5.5
10	1	11.0
47	1	4.5
8	1	10.5
7	1	12.0
10	1	12.0
88	1	7.0
2	1	11.5
75	1	3.5
58	1	2.0
368	0	3.0
12	1	14.0
7	1	8.0
6	1	3.5
18	1	11.0
180	1	13.5
3	1	14.5
28	1	7.0
103	1	6.5
366	0	1.0
116	0	4.5
188	0	1.0
104	0	4.0
20	1	9.5
47	1	6.0
4	1	14.5
14	1	8.0
4	1	8.5
73	1	6.5
50	1	5.5
18	1	5.5
7	1	16.0
32	1	4.5
4	1	9.5
34	1	3.0
2	1	14.5
9	1	10.5
51	1	8.0
72	1	3.5
14	1	11.0
9	1	13.5
56	1	5.0
18	1	11.0
156	0	11.5
7	1	8.5
123	1	5.0
56	1	6.0
42	1	3.5
10	1	7.0
3	1	14.5
37	1	9.5
1	1	12.5
32	1	10.0
3	1	15.0
11	1	9.5
25	1	9.5
4	1	10.5
81	1	2.5
23	1	3.5
27	1	6.5
5	1	10.5
54	1	8.0
26	1	16.0
3	1	9.5
171	0	0.0
3	1	13.0
9	1	5.5
17	1	3.5
31	1	8.0
9	1	8.5
116	1	3.5
1	1	13.5
24	1	10.5
28	1	10.5
132	1	6.0
2	1	7.0
0	1	17.0
10	1	9.0
19	1	3.5
14	1	6.5
3	1	16.0
10	1	17.0
2	1	11.0
40	1	7.0
39	1	9.5
15	1	7.0
68	1	8.5
9	1	6.0
90	1	6.0
11	1	3.0
6	1	14.0
15	1	12.5
27	1	10.0
4	1	15.0
6	1	8.5
10	1	7.5
11	1	8.0
8	1	12.0
20	1	12.0
58	1	9.0
32	1	9.0
64	1	3.5
16	1	17.5
28	1	5.5
2	1	15.0
9	1	16.5
2	1	13.0
23	1	7.5
34	1	0.0
31	1	7.0
42	1	12.0
10	1	7.5
44	1	8.0
67	1	13.0
21	1	10.5
21	1	17.0
65	1	7.0
13	1	11.5
22	1	10.5
5	1	10.0
116	1	5.5
71	1	6.0
50	1	6.5
23	1	12.5
74	1	6.5
67	1	3.5
74	1	4.5
36	1	5.0
65	1	6.5
2	1	11.5
69	1	4.0
70	1	9.0
13	1	3.0
24	1	8.5
65	1	7.0
18	1	8.5
30	1	3.5
48	1	8.5
47	1	9.0
100	1	2.5
88	1	9.5
39	1	6.0
6	1	16.5
8	1	16.0
78	1	6.0
65	1	7.0
11	1	14.5
33	1	7.0
38	1	10.0
129	1	6.0
2	1	12.5
205	1	5.0
169	1	7.5
103	1	5.0
70	1	6.0
189	1	5.0
67	1	10.0
77	1	6.5
176	1	3.5
82	1	4.0
24	1	11.5
24	1	13.5
166	1	8.5
24	1	13.5
7	1	8.5
34	1	4.5
20	1	8.5
26	1	9.0
40	1	7.5
3	1	12.5
15	1	11.5
196	1	4.0
50	1	6.5
59	1	6.5
2	1	12.5
7	1	11.5
56	1	10.0
60	1	10.0
60	1	2.5
70	1	7.0
75	1	4.5
83	1	8.0
7	1	9.5
17	1	6.5
90	1	7.5
53	1	11.0
4	1	17.5
59	1	6.0
21	1	6.0
70	1	4.5
39	1	9.0
53	1	4.5
133	1	4.5
250	1	2.0
61	1	11.0
36	1	5.0
73	1	5.5
64	1	7.5
45	1	8.5
179	1	1.5
7	1	12.5
53	1	5.0
155	1	8.0
18	1	6.5
11	1	11.0
33	1	13.5
30	1	15.0
39	1	10.0
86	1	3.5
18	1	6.0
23	1	5.5
35	1	7.5
26	1	4.0
50	1	8.5
4	1	7.5
92	1	1.0
83	1	0.0
41	1	9.5
43	1	5.0
66	1	2.5
56	1	2.5
50	1	2.0
22	1	1.5
15	1	1.5
68	1	0.0
30	1	9.5
39	1	6.0
52	1	0.0
197	1	2.5
207	1	4.0
145	1	4.0
189	1	2.5
87	1	1.5
53	1	4.0
97	1	4.0
58	1	4.5
58	1	8.5
61	1	5.5
15	1	8.5
11	1	10.0
9	1	6.5
5	1	14.5
25	1	10.0
25	1	9.5
21	1	14.0
32	1	6.0
16	1	2.5
2	1	14.0
135	1	2.5
12	1	7.5
2	1	16.5
36	1	2.0
20	1	7.5
18	1	6.0
231	1	4.0
11	1	12.5
19	1	4.0
98	1	2.5
29	1	7.0
24	1	10.0
37	1	11.0
64	1	2.5
42	1	4.5
65	1	11.0
40	1	12.5
16	1	9.5
1	1	12.5
21	1	12.0
36	1	8.0
23	1	11.5
9	1	16.5
3	1	14.0
49	1	11.0
28	1	12.5
7	1	13.0
49	1	5.5
23	1	13.5
44	1	14.0
93	1	4.0
254	1	7.0
8	1	15.0
10	1	9.0
50	1	9.0
18	1	14.0
2	1	17.5
3	1	11.5
12	1	14.0
17	1	10.0
60	1	6.5
5	1	12.5
24	1	12.5
7	1	17.5
8	1	16.5
11	1	1.5
8	1	10.5
41	1	9.5
18	1	12.0
6	1	7.5
24	1	12.5
40	1	3.5
246	1	2.0
11	1	11.5
40	1	14.0
39	1	5.0
4	1	12.0
1	1	14.0
26	1	16.0
11	1	14.0
8	1	10.0
27	1	13.0
25	1	12.5
7	1	13.0
2	1	15.5
2	1	13.5
30	1	10.0
7	1	16.0
13	1	12.0
95	1	4.5
108	1	3.5
36	1	7.5
120	1	7.5
20	1	7.5
27	1	12.0
18	1	7.5
4	1	11.0
50	1	3.5
50	1	6.0
28	1	8.5
26	1	12.5
21	1	11.0
188	1	3.5
0	1	16.0
15	1	16.0
60	1	2.5
27	1	10.0
20	1	11.0
204	0	5.5
40	1	3.5
64	1	5.0
15	1	7.0
7	1	11.0
34	1	6.5
34	1	5.0
2	1	14.5
31	1	8.0
9	1	14.5
5	1	13.0
1	1	14.5
261	0	3.0
49	1	5.5
20	1	3.5
1	1	15.5
161	1	2.0
317	1	2.5
140	1	3.5
17	1	11.0
26	1	9.0
75	1	1.0
422	0	4.5
39	1	9.5
20	1	4.0
40	1	4.0
18	1	9.0
50	1	6.5
71	0	1.0
156	0	5.0
66	0	4.5
63	1	7.0
186	1	4.5
28	1	8.5
81	1	7.5
51	1	8.5
47	1	10.0
25	1	11.0
43	1	8.0
149	1	1.5
29	1	8.0
32	1	13.5
19	1	15.5
25	1	11.0
20	1	2.5
27	1	11.5
36	1	7.0
76	1	4.5
146	1	9.0
75	0	4.5
75	0	6.0
118	0	9.5
151	0	8.5
165	0	3.0
171	0	3.5
216	0	2.5
220	0	6.0
58	1	8.5
66	1	12.5
104	1	5.0
111	1	4.0
34	1	7.0
9	1	17.5
15	1	14.0
54	1	5.0
81	1	5.0
305	1	1.0
67	1	7.5
72	1	7.0
8	1	5.5
39	1	7.5
40	1	2.5
18	1	9.5
47	1	5.0
63	1	6.0
20	1	5.5
15	1	10.5
15	1	9.5
25	1	5.0
25	1	13.5
94	0	0.5
1	1	14.5
76	1	5.0
17	1	8.0
51	1	4.5
99	0	1.0
6	1	13.5
62	1	3.5
49	1	5.0
0	1	15.5
107	0	4.5
12	1	11.0
108	1	5.5
21	1	8.5
12	1	6.0
35	1	10.5
52	1	5.0
3	1	13.0
6	1	16.0
13	1	7.5
97	1	0.0
116	0	5.0
5	1	14.5
5	1	15.5
13	1	8.0
6	1	14.0
32	1	9.0
2	1	15.0
12	1	8.5
6	1	13.0
35	1	8.0
18	1	11.0
12	1	13.5
14	1	6.5
25	1	8.5
13	1	13.0
23	1	5.5
79	1	5.0
3	1	12.0
23	1	12.0
21	1	10.0
21	1	15.0
29	1	6.5
7	1	16.5
2	1	16.5
3	1	14.0
32	1	8.0
2	1	14.0
12	1	15.0
51	1	8.5
86	1	3.5
7	1	15.0
170	1	2.5
50	1	11.5
64	0	2.0
142	0	4.5
84	0	5.0
2	1	14.0
9	1	14.0
23	1	12.0
55	1	4.0
76	1	10.0
70	1	1.0
25	1	6.5
22	1	6.5
21	1	11.0
7	1	5.5
54	1	5.0
14	1	12.0
45	1	6.5
79	1	4.5
102	1	2.5
50	1	4.0
19	1	7.5
28	1	3.5
29	1	4.5
43	1	3.5
54	1	12.5
90	1	7.5
62	1	4.5
131	1	2.5
6	1	15.0
28	1	9.5
84	1	6.0
24	1	11.0
11	1	11.0
33	1	10.0
17	1	11.0
26	1	12.0
48	1	10.0
39	1	7.0
28	1	8.5
44	1	11.5
6	1	16.0
31	1	12.0
54	1	4.0
34	1	1.5
56	1	6.0
65	1	5.0
2	1	13.0
63	1	9.0
25	1	10.0
79	1	2.5
25	1	11.0
87	1	12.0
70	1	3.5
82	1	3.0
36	1	3.5
100	1	3.5
5	1	11.0
51	1	11.0
68	1	3.5
87	1	2.5
71	1	12.0
50	1	2.0
8	1	15.0
36	1	5.0
96	1	5.0
7	1	14.5
9	1	9.5
8	1	15.0
31	1	7.0
94	1	3.5
7	1	10.5
3	1	10.0
39	1	12.5
95	1	2.5
16	1	4.0
33	1	7.0
11	1	10.0
85	1	5.5
45	1	8.5
8	1	13.5
98	1	8.0
76	1	4.5
12	1	12.0
19	1	10.0
76	1	9.5
30	1	6.5
26	1	5.0
22	1	8.5
30	1	7.0
16	1	11.0
24	1	10.0
16	1	12.5
41	1	7.0
29	1	11.0
14	1	7.5
42	1	6.5
1	1	11.5
6	1	11.0
10	1	11.0
53	1	7.5
37	1	5.5
18	1	6.0
8	1	6.0
4	1	11.0
3	1	11.0
5	1	9.5
12	1	12.5
16	1	5.5
29	1	8.0
16	1	7.0
16	1	11.0
7	1	6.0
11	1	8.0
54	1	1.5
4	1	13.0
13	1	13.5
10	1	15.5
31	1	5.0
7	1	9.0
7	1	13.5
7	1	10.0
29	1	12.0
7	1	7.0
14	1	7.0
9	1	11.0
4	1	14.5
45	1	5.5
13	1	12.0
7	1	6.5
1	1	12.0
19	1	12.0
66	1	7.0
77	1	2.0
23	1	6.5
11	1	10.0
55	1	11.0
7	1	7.0
28	1	6.0
16	1	13.5
12	1	7.5
31	1	9.5
1	1	15.5
54	1	4.0
6	1	17.0
3	1	17.0
9	1	14.5
11	1	10.5
32	1	12.0
7	1	5.5
2	1	13.5
41	1	11.0
11	1	8.5
20	1	0.0
50	1	3.0
1	1	15.0
19	1	13.5
8	1	11.0
0	1	17.0
20	1	13.5
20	1	12.0
22	1	8.5
2	1	12.5
1	1	16.0
38	1	7.0
11	1	7.5
25	1	10.0
30	1	7.0
18	1	7.0
25	1	11.0
18	1	12.0
6	1	15.5
9	1	7.5
21	1	7.5
10	1	11.0
14	1	7.0
16	1	5.5
21	1	13.5
18	1	4.5
15	1	9.5
4	1	11.0
10	1	7.0
0	1	15.0
24	1	9.0
1	1	17.0
4	1	9.5
7	1	13.5
4	1	13.5
151	1	4.5
76	1	6.0
95	1	7.5
46	1	6.0
3	1	17.0
5	1	11.0
3	1	17.0
22	1	6.0
1	1	17.0
319	0	1.5
5	1	13.0
2	1	12.0
14	1	10.5
6	1	17.0
160	1	3.5
9	1	13.5
57	1	10.5
41	1	5.0
65	1	5.5
94	1	5.0
66	1	4.5
2	1	17.0
343	0	8.0
32	1	10.0
5	1	10.5
41	1	4.5
55	1	5.0
9	1	12.0
36	1	7.5
21	1	9.0
67	1	4.5
17	1	8.0
8	1	15.5
176	1	3.0
25	1	15.0
19	1	5.0
42	1	0.0
53	1	8.0
1	1	6.5
14	1	7.5
181	1	3.5
8	1	13.5
256	1	2.0
27	1	12.0
98	1	6.0
67	1	1.0
223	1	4.5
210	1	7.0
89	1	9.0
61	1	6.0
116	1	3.0
184	1	4.5
184	1	5.0
52	1	3.0
58	1	3.0
108	1	4.0
444	0	3.5
98	1	0.0
128	1	1.0
93	1	2.0
23	1	1.5
210	1	4.0
11	1	13.5
6	1	9.5
37	1	12.5
23	1	12.5
77	1	2.0
7	1	16.5
48	1	10.0
25	1	6.5
21	1	6.5
19	1	15.5
5	1	14.5
585	0	2.5
29	1	2.0
47	1	7.0
55	1	5.5
9	1	6.5
12	1	14.0
55	1	11.0
22	1	5.0
14	1	8.5
36	1	9.0
59	1	7.0
44	1	3.0
18	1	6.5
11	1	11.0
22	1	13.5
27	1	13.5
30	1	12.0
28	1	10.0
164	1	5.0
26	1	14.5
11	1	7.0
5	1	16.0
13	1	9.5
11	1	9.5
28	1	5.5
13	1	7.5
9	1	7.5
6	1	13.0
49	1	9.5
26	1	14.0
102	1	10.0
0	1	11.5
72	1	7.5
7	1	5.5
13	1	11.5
39	1	13.5
13	1	11.5
4	1	13.5
7	1	14.0
3	1	11.5
109	0	1.0
125	0	1.5
214	0	3.0
256	0	8.5
225	0	1.5
61	0	0.0
105	1	4.0
43	1	10.0
93	1	6.0
20	1	14.0
15	1	11.0
6	1	5.0
132	1	0.0
49	1	7.0
94	1	7.5
42	1	11.0
52	1	12.5
102	1	4.5
73	1	4.0
23	1	10.0
78	1	11.0
83	1	3.0
98	1	12.5
140	1	5.0
51	1	11.0
67	1	9.0
21	1	2.5
17	1	10.0
57	1	4.5
13	1	13.5
20	1	12.5
38	1	6.0
149	1	1.0
1	1	14.5
62	1	5.0
10	1	17.0
22	1	10.5
51	1	7.0
17	1	6.5
8	1	14.5
213	1	7.5
18	1	5.5
23	1	4.5
12	1	4.5
3	1	17.0
3	1	13.5
3	1	14.5
5	1	12.5
13	1	9.5
18	1	10.5
12	1	12.0
27	1	13.5
5	1	13.0
46	1	11.0
18	1	11.0
4	1	11.0
22	1	7.5
31	1	4.5
12	1	11.5
9	1	9.5
50	1	4.5
42	1	6.5
13	1	3.5
45	1	8.0
30	1	9.0
9	1	12.5
19	1	6.5
23	1	5.5
8	1	13.0
24	1	10.5
29	1	4.5
48	1	6.0
55	1	4.0
47	1	5.0
